# Supplementary material for: Reagent-dictated site selectivity in intermolecular aliphatic C–H functionalizations using nitrogen-centered radicals
Source: Chem Sci. 2018 May 14;9(24):5360–5. doi: 10.1039/c8sc01756e (PMC6009468; doi:10.1039/c8sc01756e)
Supplement: Supplementary file 2 [file SC-009-C8SC01756E-s002.cif]

# Electronic Supplementary Material (ESI) for Chemical Science.
# This journal is © The Royal Society of Chemistry 2018

####################################################################### 
# 
# This file contains crystal structure data downloaded from the 
# Cambridge Structural Database (CSD) hosted by the Cambridge 
# Crystallographic Data Centre (CCDC).
# 
# Full information about CCDC data access policies and citation 
# guidelines are available at http://www.ccdc.cam.ac.uk/access/V1 
# 
# Audit and citation data items may have been added by the CCDC. 
# Please retain this information to preserve the provenance of 
# this file and to allow appropriate attribution of the data. 
# 
#######################################################################

data_rds582
_database_code_depnum_ccdc_archive 'CCDC 1553660'
_audit_update_record             
;
2017-06-01 deposited with the CCDC.
2018-05-14 downloaded from the CCDC.
;
_chemical_name_systematic        ?
_chemical_name_common            C
_chemical_formula_moiety         'C13 H12 Cl F6 N O'
_chemical_formula_sum            'C13 H12 Cl F6 N O'
_chemical_formula_iupac          ?
_chemical_formula_weight         347.69

_chemical_melting_point          ?

_space_group_crystal_system      monoclinic
_space_group_name_H-M_alt        'P 1 21/c 1'
_space_group_name_Hall           '-P 2ybc'
loop_
_space_group_symop_operation_xyz
'x, y, z'
'-x, y+1/2, -z+1/2'
'-x, -y, -z'
'x, -y-1/2, z-1/2'

_cell_length_a                   7.6263(6)
_cell_length_b                   16.9562(13)
_cell_length_c                   10.8430(9)
_cell_angle_alpha                90
_cell_angle_beta                 92.648(4)
_cell_angle_gamma                90
_cell_volume                     1400.64(19)
_cell_formula_units_Z            4
_cell_measurement_reflns_used    328
_cell_measurement_theta_min      3.9492
_cell_measurement_theta_max      33.6018
_cell_measurement_temperature    100.(2)

_exptl_crystal_description       block
_exptl_crystal_colour            colourless
_exptl_crystal_size_max          0.497
_exptl_crystal_size_mid          0.397
_exptl_crystal_size_min          0.332
_exptl_crystal_density_diffrn    1.649
_exptl_crystal_density_meas      ?
_exptl_crystal_density_method    'not measured'
_exptl_crystal_F_000             704

_exptl_absorpt_coefficient_mu    0.342
_exptl_absorpt_correction_type   Multi-Scan
_exptl_absorpt_process_details   
;
SADABS-2016/2 - Bruker AXS area detector scaling and absorption correction
;
_exptl_absorpt_correction_T_min  0.85
_exptl_absorpt_correction_T_max  0.90

_exptl_special_details           
;
;

_diffrn_ambient_temperature      100.(2)

_diffrn_source                   'fine-focus sealed tube'
_diffrn_source_type              ?

_diffrn_radiation_type           MoK\a
_diffrn_radiation_wavelength     0.71073
_diffrn_radiation_monochromator  graphite

_diffrn_measurement_device_type  'Bruker-Nonius X8 Kappa APEX II'
_diffrn_measurement_method       'phi and omega scans'

_diffrn_detector_area_resol_mean 8.3333

_diffrn_reflns_number            54325
_diffrn_reflns_av_R_equivalents  0.0244
_diffrn_reflns_av_unetI/netI     0.0156
_diffrn_reflns_theta_min         2.23
_diffrn_reflns_theta_max         36.45
_diffrn_reflns_theta_full        36.45
_diffrn_measured_fraction_theta_max 0.998
_diffrn_measured_fraction_theta_full 0.998
_diffrn_reflns_limit_h_min       -12
_diffrn_reflns_limit_h_max       12
_diffrn_reflns_limit_k_min       -28
_diffrn_reflns_limit_k_max       28
_diffrn_reflns_limit_l_min       -13
_diffrn_reflns_limit_l_max       18

_refine_special_details          
;
;

_reflns_number_total             6844
_reflns_number_gt                5844
_reflns_threshold_expression     'I > 2\s(I)'

_refine_ls_structure_factor_coef Fsqd
_refine_ls_matrix_type           full
_refine_ls_R_factor_all          0.0385
_refine_ls_R_factor_gt           0.0312
_refine_ls_wR_factor_gt          0.0840
_refine_ls_wR_factor_ref         0.0887
_refine_ls_goodness_of_fit_ref   1.028
_refine_ls_restrained_S_all      1.028
_refine_ls_number_reflns         6844
_refine_ls_number_parameters     202
_refine_ls_number_restraints     0
_refine_ls_number_constraints    ?
_refine_ls_hydrogen_treatment    constr
_refine_ls_weighting_scheme      calc
_refine_ls_weighting_details     
'w=1/[\s^2^(Fo^2^)+(0.0456P)^2^+0.3763P] where P=(Fo^2^+2Fc^2^)/3'

_atom_sites_solution_hydrogens   geom
_atom_sites_solution_primary     ?
_atom_sites_solution_secondary   ?

_refine_ls_shift/su_max          0.001
_refine_ls_shift/su_mean         0.000
_refine_diff_density_max         0.661
_refine_diff_density_min         -0.371
_refine_ls_extinction_method     none
_refine_ls_extinction_coef       ?

loop_
_atom_type_symbol
_atom_type_description
_atom_type_scat_dispersion_real
_atom_type_scat_dispersion_imag
_atom_type_scat_source
C C 0.0033 0.0016 'International Tables Vol C Tables 4.2.6.8 and 6.1.1.4'
H H 0.0000 0.0000 'International Tables Vol C Tables 4.2.6.8 and 6.1.1.4'
Cl Cl 0.1484 0.1585 'International Tables Vol C Tables 4.2.6.8 and 6.1.1.4'
F F 0.0171 0.0103 'International Tables Vol C Tables 4.2.6.8 and 6.1.1.4'
N N 0.0061 0.0033 'International Tables Vol C Tables 4.2.6.8 and 6.1.1.4'
O O 0.0106 0.0060 'International Tables Vol C Tables 4.2.6.8 and 6.1.1.4'

_computing_data_collection       'Bruker Instrument Service v2013.12.0.0'
_computing_cell_refinement       'APEX3 v2016.5-0 (Bruker AXS)'
_computing_data_reduction        'SAINT V8.37A (Bruker AXS Inc., 2015)'
_computing_structure_solution    ?
_computing_structure_refinement  'SHELXL-2014/7 (Sheldrick, 2014)'
_computing_molecular_graphics    'shelXle (C.B. Huebschle, rev 786)'
_computing_publication_material  ?

loop_
_atom_site_type_symbol
_atom_site_label
_atom_site_fract_x
_atom_site_fract_y
_atom_site_fract_z
_atom_site_U_iso_or_equiv
_atom_site_adp_type
_atom_site_calc_flag
_atom_site_refinement_flags_adp
_atom_site_refinement_flags_occupancy
_atom_site_refinement_flags_posn
_atom_site_occupancy
_atom_site_disorder_assembly
_atom_site_disorder_group
Cl Cl1 0.06334(2) 0.59161(2) 0.95250(2) 0.01827(5) Uani d . . . 1 . .
F F1 -0.02829(9) 0.72173(3) 0.54611(6) 0.03143(13) Uani d . . . 1 . .
F F2 -0.02588(8) 0.72702(3) 0.74377(6) 0.03009(14) Uani d . . . 1 . .
F F3 -0.27084(7) 0.72001(3) 0.63829(7) 0.02915(13) Uani d . . . 1 . .
F F4 0.21895(8) 0.36524(3) 0.68055(6) 0.02891(13) Uani d . . . 1 . .
F F5 0.21523(8) 0.42495(4) 0.85526(6) 0.03280(14) Uani d . . . 1 . .
F F6 0.36569(6) 0.47131(3) 0.70980(6) 0.02299(11) Uani d . . . 1 . .
O O1 0.31277(7) 0.63976(3) 0.66938(5) 0.01546(10) Uani d . . . 1 . .
N N1 0.23834(7) 0.61603(4) 0.86725(5) 0.01186(9) Uani d . . . 1 . .
C C1 0.05252(8) 0.56541(4) 0.69423(6) 0.01134(10) Uani d . . . 1 . .
C C2 -0.09881(9) 0.60461(4) 0.64902(6) 0.01304(11) Uani d . . . 1 . .
C C3 -0.24451(9) 0.56257(5) 0.60255(7) 0.01657(12) Uani d . . . 1 . .
H H3 -0.3471 0.59 0.5738 0.02 Uiso calc U . R 1 . .
C C4 -0.24004(10) 0.48099(5) 0.59826(8) 0.01837(13) Uani d . . . 1 . .
H H4 -0.3396 0.4523 0.5671 0.022 Uiso calc U . R 1 . .
C C5 -0.08937(10) 0.44129(4) 0.63964(7) 0.01688(12) Uani d . . . 1 . .
H H5 -0.0853 0.3854 0.6355 0.02 Uiso calc U . R 1 . .
C C6 0.05571(9) 0.48298(4) 0.68721(6) 0.01276(11) Uani d . . . 1 . .
C C7 0.21230(8) 0.61148(4) 0.74185(6) 0.01134(10) Uani d . . . 1 . .
C C8 -0.10581(10) 0.69327(4) 0.64503(8) 0.01766(13) Uani d . . . 1 . .
C C9 0.21378(10) 0.43636(4) 0.73311(7) 0.01593(12) Uani d . . . 1 . .
C C10 0.38949(8) 0.66004(4) 0.93100(6) 0.01218(10) Uani d . . . 1 . .
C C11 0.55951(10) 0.62246(6) 0.88981(8) 0.02160(15) Uani d . . . 1 . .
H H11A 0.5638 0.5671 0.9156 0.032 Uiso calc U . R 1 . .
H H11B 0.6604 0.6507 0.9278 0.032 Uiso calc U . R 1 . .
H H11C 0.5633 0.6256 0.7997 0.032 Uiso calc U . R 1 . .
C C12 0.38191(10) 0.65082(5) 1.07056(7) 0.01736(12) Uani d . . . 1 . .
H H12A 0.2768 0.6772 1.0989 0.026 Uiso calc U . R 1 . .
H H12B 0.4866 0.6747 1.1109 0.026 Uiso calc U . R 1 . .
H H12C 0.3775 0.5947 1.0916 0.026 Uiso calc U . R 1 . .
C C13 0.37696(12) 0.74717(5) 0.89683(8) 0.02183(15) Uani d . . . 1 . .
H H13A 0.3851 0.7531 0.8074 0.033 Uiso calc U . R 1 . .
H H13B 0.4732 0.7761 0.9393 0.033 Uiso calc U . R 1 . .
H H13C 0.2644 0.7683 0.9219 0.033 Uiso calc U . R 1 . .

loop_
_atom_site_aniso_label
_atom_site_aniso_U_11
_atom_site_aniso_U_22
_atom_site_aniso_U_33
_atom_site_aniso_U_12
_atom_site_aniso_U_13
_atom_site_aniso_U_23
Cl1 0.01438(7) 0.02799(9) 0.01277(7) -0.00741(6) 0.00409(5) -0.00244(6)
F1 0.0404(3) 0.0202(2) 0.0343(3) -0.0040(2) 0.0092(3) 0.0060(2)
F2 0.0355(3) 0.0187(2) 0.0343(3) 0.0090(2) -0.0166(2) -0.0115(2)
F3 0.0180(2) 0.0226(2) 0.0462(4) 0.00855(19) -0.0056(2) 0.0018(2)
F4 0.0297(3) 0.0124(2) 0.0441(4) 0.00419(19) -0.0035(2) -0.0029(2)
F5 0.0289(3) 0.0510(4) 0.0187(2) 0.0169(3) 0.0036(2) 0.0131(2)
F6 0.01256(19) 0.0192(2) 0.0374(3) 0.00164(16) 0.00307(19) 0.00244(19)
O1 0.0149(2) 0.0193(2) 0.0123(2) -0.00409(17) 0.00170(17) 0.00171(17)
N1 0.0098(2) 0.0158(2) 0.0100(2) -0.00287(17) 0.00111(17) -0.00017(18)
C1 0.0103(2) 0.0130(2) 0.0108(2) -0.00098(19) -0.00009(19) -0.00089(19)
C2 0.0113(2) 0.0152(3) 0.0125(3) 0.0009(2) -0.00074(19) -0.0016(2)
C3 0.0116(3) 0.0229(3) 0.0150(3) -0.0003(2) -0.0014(2) -0.0035(2)
C4 0.0137(3) 0.0226(3) 0.0187(3) -0.0047(2) -0.0007(2) -0.0057(2)
C5 0.0163(3) 0.0159(3) 0.0185(3) -0.0046(2) 0.0019(2) -0.0036(2)
C6 0.0120(2) 0.0131(2) 0.0132(3) -0.00087(19) 0.0014(2) -0.0004(2)
C7 0.0107(2) 0.0123(2) 0.0109(2) -0.00033(19) -0.00061(18) -0.00007(19)
C8 0.0151(3) 0.0168(3) 0.0207(3) 0.0029(2) -0.0033(2) -0.0013(2)
C9 0.0158(3) 0.0151(3) 0.0171(3) 0.0012(2) 0.0019(2) 0.0016(2)
C10 0.0105(2) 0.0142(2) 0.0117(2) -0.00145(19) -0.00099(19) -0.0008(2)
C11 0.0111(3) 0.0341(4) 0.0194(3) 0.0024(3) -0.0006(2) -0.0063(3)
C12 0.0171(3) 0.0234(3) 0.0113(3) -0.0021(2) -0.0017(2) -0.0010(2)
C13 0.0275(4) 0.0147(3) 0.0226(4) -0.0054(3) -0.0063(3) 0.0022(3)

_geom_special_details            
;

All esds (except the esd in the dihedral angle between two l.s. planes)
are estimated using the full covariance matrix.  The cell esds are taken
into account individually in the estimation of esds in distances, angles
and torsion angles; correlations between esds in cell parameters are only
used when they are defined by crystal symmetry.  An approximate (isotropic)
treatment of cell esds is used for estimating esds involving l.s. planes.
;

loop_
_geom_bond_atom_site_label_1
_geom_bond_atom_site_label_2
_geom_bond_site_symmetry_2
_geom_bond_distance
_geom_bond_publ_flag
Cl1 N1 . 1.7091(6) ?
F1 C8 . 1.3384(10) ?
F2 C8 . 1.3361(10) ?
F3 C8 . 1.3366(9) ?
F4 C9 . 1.3351(9) ?
F5 C9 . 1.3381(10) ?
F6 C9 . 1.3358(9) ?
O1 C7 . 1.2207(8) ?
N1 C7 . 1.3673(9) ?
N1 C10 . 1.5132(9) ?
C1 C6 . 1.4001(10) ?
C1 C2 . 1.4006(9) ?
C1 C7 . 1.5177(9) ?
C2 C3 . 1.3946(10) ?
C2 C8 . 1.5048(11) ?
C3 C4 . 1.3847(12) ?
C3 H3 . 0.95 ?
C4 C5 . 1.3882(11) ?
C4 H4 . 0.95 ?
C5 C6 . 1.3918(10) ?
C5 H5 . 0.95 ?
C6 C9 . 1.5068(10) ?
C10 C13 . 1.5250(11) ?
C10 C12 . 1.5251(10) ?
C10 C11 . 1.5298(10) ?
C11 H11A . 0.98 ?
C11 H11B . 0.98 ?
C11 H11C . 0.98 ?
C12 H12A . 0.98 ?
C12 H12B . 0.98 ?
C12 H12C . 0.98 ?
C13 H13A . 0.98 ?
C13 H13B . 0.98 ?
C13 H13C . 0.98 ?

loop_
_geom_angle_atom_site_label_1
_geom_angle_atom_site_label_2
_geom_angle_atom_site_label_3
_geom_angle_site_symmetry_1
_geom_angle_site_symmetry_3
_geom_angle
_geom_angle_publ_flag
C7 N1 C10 . . 123.69(5) ?
C7 N1 Cl1 . . 116.30(5) ?
C10 N1 Cl1 . . 118.03(4) ?
C6 C1 C2 . . 118.09(6) ?
C6 C1 C7 . . 121.11(6) ?
C2 C1 C7 . . 120.69(6) ?
C3 C2 C1 . . 120.91(7) ?
C3 C2 C8 . . 118.27(6) ?
C1 C2 C8 . . 120.78(6) ?
C4 C3 C2 . . 120.16(7) ?
C4 C3 H3 . . 119.9 ?
C2 C3 H3 . . 119.9 ?
C3 C4 C5 . . 119.66(7) ?
C3 C4 H4 . . 120.2 ?
C5 C4 H4 . . 120.2 ?
C4 C5 C6 . . 120.36(7) ?
C4 C5 H5 . . 119.8 ?
C6 C5 H5 . . 119.8 ?
C5 C6 C1 . . 120.78(6) ?
C5 C6 C9 . . 117.78(6) ?
C1 C6 C9 . . 121.43(6) ?
O1 C7 N1 . . 123.46(6) ?
O1 C7 C1 . . 120.08(6) ?
N1 C7 C1 . . 116.41(6) ?
F2 C8 F3 . . 106.99(7) ?
F2 C8 F1 . . 106.60(7) ?
F3 C8 F1 . . 106.47(7) ?
F2 C8 C2 . . 113.00(6) ?
F3 C8 C2 . . 111.87(6) ?
F1 C8 C2 . . 111.52(6) ?
F4 C9 F6 . . 106.08(6) ?
F4 C9 F5 . . 107.03(7) ?
F6 C9 F5 . . 106.49(7) ?
F4 C9 C6 . . 111.83(6) ?
F6 C9 C6 . . 113.10(6) ?
F5 C9 C6 . . 111.88(6) ?
N1 C10 C13 . . 109.20(6) ?
N1 C10 C12 . . 109.86(5) ?
C13 C10 C12 . . 109.60(6) ?
N1 C10 C11 . . 107.42(6) ?
C13 C10 C11 . . 112.15(7) ?
C12 C10 C11 . . 108.57(6) ?
C10 C11 H11A . . 109.5 ?
C10 C11 H11B . . 109.5 ?
H11A C11 H11B . . 109.5 ?
C10 C11 H11C . . 109.5 ?
H11A C11 H11C . . 109.5 ?
H11B C11 H11C . . 109.5 ?
C10 C12 H12A . . 109.5 ?
C10 C12 H12B . . 109.5 ?
H12A C12 H12B . . 109.5 ?
C10 C12 H12C . . 109.5 ?
H12A C12 H12C . . 109.5 ?
H12B C12 H12C . . 109.5 ?
C10 C13 H13A . . 109.5 ?
C10 C13 H13B . . 109.5 ?
H13A C13 H13B . . 109.5 ?
C10 C13 H13C . . 109.5 ?
H13A C13 H13C . . 109.5 ?
H13B C13 H13C . . 109.5 ?

loop_
_geom_torsion_atom_site_label_1
_geom_torsion_atom_site_label_2
_geom_torsion_atom_site_label_3
_geom_torsion_atom_site_label_4
_geom_torsion_site_symmetry_1
_geom_torsion_site_symmetry_2
_geom_torsion_site_symmetry_3
_geom_torsion_site_symmetry_4
_geom_torsion
_geom_torsion_publ_flag
C6 C1 C2 C3 . . . . 2.32(10) ?
C7 C1 C2 C3 . . . . 178.52(6) ?
C6 C1 C2 C8 . . . . -175.39(6) ?
C7 C1 C2 C8 . . . . 0.80(10) ?
C1 C2 C3 C4 . . . . -1.29(11) ?
C8 C2 C3 C4 . . . . 176.49(7) ?
C2 C3 C4 C5 . . . . -0.45(12) ?
C3 C4 C5 C6 . . . . 1.08(12) ?
C4 C5 C6 C1 . . . . 0.01(11) ?
C4 C5 C6 C9 . . . . 178.71(7) ?
C2 C1 C6 C5 . . . . -1.68(10) ?
C7 C1 C6 C5 . . . . -177.86(6) ?
C2 C1 C6 C9 . . . . 179.66(6) ?
C7 C1 C6 C9 . . . . 3.48(10) ?
C10 N1 C7 O1 . . . . 3.17(11) ?
Cl1 N1 C7 O1 . . . . 166.78(6) ?
C10 N1 C7 C1 . . . . -179.43(6) ?
Cl1 N1 C7 C1 . . . . -15.82(8) ?
C6 C1 C7 O1 . . . . 96.61(8) ?
C2 C1 C7 O1 . . . . -79.47(9) ?
C6 C1 C7 N1 . . . . -80.89(8) ?
C2 C1 C7 N1 . . . . 103.03(8) ?
C3 C2 C8 F2 . . . . 143.28(7) ?
C1 C2 C8 F2 . . . . -38.94(10) ?
C3 C2 C8 F3 . . . . 22.46(10) ?
C1 C2 C8 F3 . . . . -159.76(7) ?
C3 C2 C8 F1 . . . . -96.66(8) ?
C1 C2 C8 F1 . . . . 81.11(9) ?
C5 C6 C9 F4 . . . . 23.78(9) ?
C1 C6 C9 F4 . . . . -157.53(7) ?
C5 C6 C9 F6 . . . . 143.47(7) ?
C1 C6 C9 F6 . . . . -37.83(9) ?
C5 C6 C9 F5 . . . . -96.28(8) ?
C1 C6 C9 F5 . . . . 82.42(9) ?
C7 N1 C10 C13 . . . . 61.59(8) ?
Cl1 N1 C10 C13 . . . . -101.76(6) ?
C7 N1 C10 C12 . . . . -178.18(6) ?
Cl1 N1 C10 C12 . . . . 18.47(7) ?
C7 N1 C10 C11 . . . . -60.26(9) ?
Cl1 N1 C10 C11 . . . . 136.40(6) ?

_shelx_res_file                  
;


    rds582_0m.res created by SHELXL-2014/7


TITL rds582_0m in P2(1)/c
CELL 0.71073 7.6263 16.9562 10.843 90 92.6481 90
ZERR 4 0.0006 0.0013 0.0009 0 0.0035 0
LATT 1
SYMM -X,0.5+Y,0.5-Z
SFAC C H Cl F N O
UNIT 52 48 4 24 4 4

L.S. 10
PLAN  5
SIZE 0.332 0.397 0.497
TEMP -173.15
BOND $h
htab
acta
list 4
conf
more -1
fmap 2

WGHT    0.045600    0.376300
FVAR       0.21248
CL1   3    0.063336    0.591607    0.952501    11.00000    0.01438    0.02799 =
         0.01277   -0.00244    0.00409   -0.00741
F1    4   -0.028292    0.721731    0.546115    11.00000    0.04044    0.02022 =
         0.03432    0.00595    0.00924   -0.00399
F2    4   -0.025882    0.727024    0.743772    11.00000    0.03554    0.01870 =
         0.03434   -0.01154   -0.01663    0.00900
F3    4   -0.270844    0.720008    0.638290    11.00000    0.01800    0.02262 =
         0.04619    0.00177   -0.00557    0.00855
F4    4    0.218953    0.365238    0.680553    11.00000    0.02968    0.01243 =
         0.04415   -0.00288   -0.00349    0.00419
F5    4    0.215233    0.424947    0.855260    11.00000    0.02888    0.05103 =
         0.01872    0.01307    0.00356    0.01695
F6    4    0.365695    0.471313    0.709803    11.00000    0.01256    0.01920 =
         0.03737    0.00244    0.00307    0.00164
O1    6    0.312768    0.639760    0.669379    11.00000    0.01495    0.01926 =
         0.01226    0.00171    0.00170   -0.00409
N1    5    0.238337    0.616034    0.867253    11.00000    0.00984    0.01583 =
         0.00997   -0.00017    0.00111   -0.00287
C1    1    0.052515    0.565410    0.694230    11.00000    0.01026    0.01295 =
         0.01076   -0.00089   -0.00009   -0.00098
C2    1   -0.098811    0.604612    0.649022    11.00000    0.01127    0.01524 =
         0.01250   -0.00160   -0.00074    0.00085
C3    1   -0.244506    0.562573    0.602552    11.00000    0.01161    0.02291 =
         0.01501   -0.00349   -0.00135   -0.00027
AFIX  43
H3    2   -0.347066    0.589976    0.573774    11.00000   -1.20000
AFIX   0
C4    1   -0.240037    0.480986    0.598258    11.00000    0.01369    0.02261 =
         0.01868   -0.00567   -0.00065   -0.00470
AFIX  43
H4    2   -0.339570    0.452324    0.567150    11.00000   -1.20000
AFIX   0
C5    1   -0.089366    0.441286    0.639642    11.00000    0.01630    0.01592 =
         0.01853   -0.00356    0.00191   -0.00455
AFIX  43
H5    2   -0.085259    0.385358    0.635471    11.00000   -1.20000
AFIX   0
C6    1    0.055707    0.482977    0.687211    11.00000    0.01205    0.01309 =
         0.01321   -0.00045    0.00138   -0.00087
C7    1    0.212298    0.611481    0.741846    11.00000    0.01072    0.01228 =
         0.01093   -0.00007   -0.00061   -0.00033
C8    1   -0.105812    0.693269    0.645033    11.00000    0.01510    0.01681 =
         0.02070   -0.00126   -0.00328    0.00294
C9    1    0.213785    0.436358    0.733109    11.00000    0.01578    0.01507 =
         0.01705    0.00156    0.00195    0.00123
C10   1    0.389491    0.660038    0.931000    11.00000    0.01052    0.01421 =
         0.01167   -0.00084   -0.00099   -0.00145
C11   1    0.559514    0.622463    0.889808    11.00000    0.01113    0.03411 =
         0.01943   -0.00634   -0.00063    0.00241
AFIX 137
H11A  2    0.563762    0.567068    0.915551    11.00000   -1.50000
H11B  2    0.660352    0.650679    0.927762    11.00000   -1.50000
H11C  2    0.563348    0.625572    0.799723    11.00000   -1.50000
AFIX   0
C12   1    0.381915    0.650823    1.070565    11.00000    0.01713    0.02343 =
         0.01131   -0.00097   -0.00165   -0.00212
AFIX 137
H12A  2    0.276770    0.677215    1.098898    11.00000   -1.50000
H12B  2    0.486631    0.674667    1.110920    11.00000   -1.50000
H12C  2    0.377475    0.594665    1.091559    11.00000   -1.50000
AFIX   0
C13   1    0.376955    0.747166    0.896834    11.00000    0.02746    0.01471 =
         0.02262    0.00216   -0.00632   -0.00535
AFIX 137
H13A  2    0.385132    0.753074    0.807377    11.00000   -1.50000
H13B  2    0.473244    0.776082    0.939299    11.00000   -1.50000
H13C  2    0.264434    0.768331    0.921872    11.00000   -1.50000
AFIX   0
HKLF 4

REM  rds582_0m in P2(1)/c
REM R1 =  0.0312 for    5844 Fo > 4sig(Fo)  and  0.0385 for all    6844 data
REM    202 parameters refined using      0 restraints

END

WGHT      0.0456      0.3762

REM Instructions for potential hydrogen bonds
HTAB C11 O1
EQIV $1 x+1, -y+3/2, z+1/2
HTAB C12 F3_$1
HTAB C13 O1

REM Highest difference peak  0.661,  deepest hole -0.371,  1-sigma level  0.059
Q1    1   0.1078  0.5605  0.9593  11.00000  0.05    0.66
Q2    1  -0.2451  0.5214  0.5977  11.00000  0.05    0.58
Q3    1   0.1414  0.4567  0.7127  11.00000  0.05    0.56
Q4    1  -0.1057  0.6506  0.6429  11.00000  0.05    0.55
Q5    1   0.0566  0.5243  0.6918  11.00000  0.05    0.54
;
_shelx_res_checksum              43006
